# Supplementary material for: Global Lymphatic Filariasis Post-Validation Surveillance Activities in 2025: A Scoping Review
Source: Trop Med Infect Dis. 2026 Jan 19;11(1):28. doi: 10.3390/tropicalmed11010028 (PMC12846383; doi:10.3390/tropicalmed11010028)
Supplement: Supplementary file 1 [file tropicalmed-11-00028-s001.zip]

Archive with 1 entries (1 files):
- tropicalmed-4055749-supplementary.pdf
